# Supplementary material for: Prediction of Parkinson’s Disease Using Machine Learning Methods
Source: Biomolecules. 2023 Dec 8;13(12):1761. doi: 10.3390/biom13121761 (PMC10741603; doi:10.3390/biom13121761)
Supplement: Supplementary file 1 [file biomolecules-13-01761-s001.zip]

Archive with 1 entries (1 files):
- biomolecules-2680513-supplementary.pdf
